# Supplementary material for: Effect of Selected Factors on the Serum 25(OH)D Concentration in Women Treated for Breast Cancer
Source: Nutrients. 2021 Feb 9;13(2):564. doi: 10.3390/nu13020564 (PMC7915136; doi:10.3390/nu13020564)
Supplement: Supplementary file 1 [file nutrients-13-00564-s001.zip]

Archive with 9 entries (8 files):
- nutrients-1060971-supplementary materials/
- nutrients-1060971-supplementary materials/File S1 Recruitment of patients.docx
- nutrients-1060971-supplementary materials/File S2 Survey validation.docx
- nutrients-1060971-supplementary materials/File S3 Personal data anonymization.docx
- nutrients-1060971-supplementary materials/Table S1 Anthropometric characteristics of the patients.docx
- nutrients-1060971-supplementary materials/Table S2 Characteristics of patients related to the reproductive system.docx
- nutrients-1060971-supplementary materials/Table S3 Charactersitics of the patients in relation to cancer disease.docx
- nutrients-1060971-supplementary materials/Table S4 The frequency of consumption of foods rich in vitamin D.docx
- nutrients-1060971-supplementary materials/Table S5 Number of patients consumed food rich in vitamin D.docx
